# Supplementary material for: Risk of Nipah Virus Seroprevalence in Healthcare Workers: A Systematic Review with Meta-Analysis
Source: Viruses. 2025 Jan 9;17(1):81. doi: 10.3390/v17010081 (PMC11768436; doi:10.3390/v17010081)
Supplement: Supplementary file 1 [file viruses-17-00081-s001.zip]

Archive with 1 entries (1 files):
- viruses-3321292-supplementary.pdf
